# Supplementary material for: B Cells in Breast Cancer Pathology
Source: Cancers (Basel). 2023 Feb 28;15(5):1517. doi: 10.3390/cancers15051517 (PMC10000926; doi:10.3390/cancers15051517)
Supplement: Supplementary file 1 [file cancers-15-01517-s001.zip]

Archive with 1 entries (1 files):
- cancers-2146777-supplementary.pdf
